# Supplementary material for: Nitrite impacts the survival of Mycobacterium tuberculosis in response to isoniazid and hydrogen peroxide
Source: Microbiologyopen. 2013 Sep 8;2(6):901–11. doi: 10.1002/mbo3.126 (PMC3892337; doi:10.1002/mbo3.126)
Supplement: Supplementary file 2 [file mbo30002-0901-SD2.txt]

Figure 1
Wt Mtb NarG Mtb NarGc Mtb
102
103
104
105
C
FU
p< 0.0001
****
Isoniazid
Infected human macrophages
Wt Mtb NarG Mtb NarGc Mtb
0
10
20
30
40
50
N
it
ri
te
 (
u
M
)
A          B
C          D
0 2 4 6 8 10 12 14
103
104
105
106
C
F
U
Time (Days)
Wt Mtb
NarG Mtb
0.1 1 100
101
102
103
104
105
Isoniazid (ug/mL)
C
FU
Wt Mtb
NarG Mtb
NarGcMtbFigure 2
A              B              C
0.01 0.1 1 10  0
103
104
105
106
Isoniazid (ug/mL)
C
FU
Wt Mtb
Wt Mtb +Nitrite
0
20000
40000
60000
80000
Nitrite(uM)
C
F
U
Wt Mtb
NarGMtb
0                   50                  500               500010
10
10
10
10
0.01 0.1 1  0
3
4
5
6
Isoniazid (ug/mL)
C
FU
NarG Mtb
NarG Mtb +Nitrite
Infected human macrophagesA           B
C           D
E           F
G
Figure 3
0 2 4 6 8 10
103
104
105
106
107
108
Days
C
FU
Wt Mtb +Isoniazid
NarG Mtb +Isoniazid
NarGcMtb +Isoniazid
Broth culture of Mtb in the absence of human macrophages
0.01 0.1 1 100
103
104
105
106
107
108
INH (ug/mL)
C
FU
Wt Mtb
NarGMtb
NarGcMtb 
0.001 0.01 0.1 1
0.0
0.2
0.4
0.6
Isoniazid (ug/mL)
O
D
Reported
MIC
Wt Mtb
NarG Mtb
0.001 0.01 0.1 1
0.0
0.2
0.4
0.6
Streptomycin (ug/mL)
O
D
Wt Mtb
NarG Mtb
Reported
MIC
0.001 0.01 0.1 1
0.0
0.2
0.4
0.6
Rifampicin (ug/mL)
O
D
Reported
MIC
Wt Mtb
NarG Mtb
0.000
0.001
0.002
0.003
0.004
R
el
at
ive
 ex
p
ress
ion
 
no
rm
ali
ze
d
 t
o
 16
S
RNA
 
Wt Mtb          NarG Mtb       NarG Mtb 
  +Nitrite
ahpC
p =0.0019
**
p <0.0001
****
0.1 ug/mL Isoniazid
+5 mM Nitrate
0.000
0.001
0.002
0.003
0.004
R
el
at
ive
 ex
p
ress
ion
 
no
rm
ali
ze
d
 t
o
 16
S
RNA
 
Wt Mtb          NarG Mtb       NarG Mtb 
  +Nitrite
kasA
p =0.0325
*
p <0.0001
****
0.1 ug/mL Isoniazid
+5 mM Nitrate
100 1000 100000
106
107
108
Nitrite(uM)
C
FU
Wt Mtb +Nitrite
NarG Mtb +Nitrite
Nitrate (5 mM)
0.1 ug/mL Isoniazid
Wt Mtb +Nitrate
NarG Mtb +NitrateFigure 4
A            B
C            
Ethionamide(ug/mL)
C
FU
0.01 0.1 1 10
102
103
104
105
Wt Mtb
NarG Mtb
NarGcMtb
10 100 10000
106
107
108
109
Nitrite (uM)
C
F
U
Wt Mtb
NarG Mtb
NarGcMtb
106
107
108
C
F
U
H2O2(500 uM)      -            +          +           +            +           +           +           +       
Nitrate (1 mM)     -            -           +           +            +           -            -            -
Nitrite (200 uM)   -            -            -            -             -           +           +           +
p =0.006
***
Wt Mtb
NarG Mtb
NarGcMtbWt Mtb NarG Mtb NarGc Mtb
102
103
104
105
C
FU
Streptomycin
Wt Mtb NarG Mtb NarGc Mtb
102
103
104
105
C
FU
Rifampicin
C
FU
Wt Mtb NarG Mtb NarGc Mtb
102
103
104
105
Ethambutol
A       B        C
D       E        F
Supplementary Figure 1
0.1 1 100
101
102
103
104
105
Ethambutol (ug/mL)
C
FU
Wt Mtb
NarG Mtb
NarGcMtb
0.001 0.1 1 100
102
103
104
105
Rifampicin (ug/mL)
C
FU
Wt Mtb
NarG Mtb
NarGcMtb
0.1 1 10 1000
102
103
104
105
Streptomycin (ug/mL)
C
FU
Wt Mtb
NarG Mtb
NarGcMtbWt Mtb NarG Mtb NarGc Mtb
10-6
10-5
10-4
10-3
10-2
R
el
at
ive
 ex
p
ress
ion
 
no
rm
ali
ze
d
 t
o
 16
S
RNA
 
Supplementary Figure 2
0.1 1 100
101
102
103
104
105
106
107
0
H2O2 (mM)
C
F
U
Wt Mtb
NarG Mtb
NarG Mtb +Nitrite
A                                        B              
C
